# Supplementary material for: Magnesium sulphate attenuate remifentanil-induced postoperative hyperalgesia via regulating tyrosine phosphorylation of the NR2B subunit of the NMDA receptor in the spinal cord
Source: BMC Anesthesiol. 2017 Feb 21;17:30. doi: 10.1186/s12871-017-0325-3 (PMC5320626; doi:10.1186/s12871-017-0325-3)
Supplement: Additional file 1: — Data of PWTL and PWMT values in the study. (XLS 19 kb) [file 12871_2017_325_MOESM1_ESM.xls]

## Sheet: Sheet1
group	thermal 0	thermal 2h	thermal 6h	thermal 24h	thermal 48h	mechanical 0	mechanical 2h	mechanical 6h	mechanical 24h	mechanical 48h
C	17	17	17	17	17	14	14	14	14	14
C	18	18	18	18	18	13	11	12	14	11
C	16	16	16	16	16	12	12	12	12	12
C	17	17	17	17	17	14	14	14	14	14
C	15	15	15	15	15	15	15	15	15	15
C	16	16	16	16	17	13	13	13	13	12
C	17	16	15	15	15	14	12	12	13	13
C	18	18	19	18	18	14	14	14	14	14
R+I	16	8	7	6	7	15	5	4	4	6
R+I	15	8	8	6	6	14	6	5	5	6
R+I	19	8	6	6	6	14	6	5	4	5
R+I	18	7	6	5	6	13	5	4	4	5
R+I	17	7	6	5	5	14	5	4	4	6
R+I	16	7	7	6	7	13	6	5	3	6
R+I	17	8	6	7	7	13	4	4	3	4
R+I	18	8	7	6	6	15	5	4	4	4
Mag low+R	18	9	8	7	8	14	7	6	6	7
Mag low	17	10	9	8	8	14	8	5	6	7
Mag low	17	9	8	9	8	13	7	6	6	7
Mag low	16	8	8	8	9	15	6	6	5	8
Mag low	16	8	9	6	8	15	7	6	6	6
Mag low	17	10	9	7	6	15	8	7	5	7
Mag low	16	9	10	7	8	14	6	7	7	7
Mag low	19	10	9	8	7	14	7	6	6	6
Mag medium+R	18	12	10	10	10	13	9	8	7	9
Mag medium	17	13	11	9	12	14	9	9	8	9
Mag medium	17	10	12	12	11	15	8	8	7	8
Mag medium	16	11	11	11	10	13	10	7	8	7
Mag medium	15	10	11	10	9	14	7	7	6	8
Mag medium	16	11	10	9	11	13	8	7	7	8
Mag medium	17	12	9	10	9	15	9	7	7	7
Mag medium	17	11	10	8	10	15	10	8	9	7
