# Supplementary material for: Magnesium sulphate attenuate remifentanil-induced postoperative hyperalgesia via regulating tyrosine phosphorylation of the NR2B subunit of the NMDA receptor in the spinal cord
Source: BMC Anesthesiol. 2017 Feb 21;17:30. doi: 10.1186/s12871-017-0325-3 (PMC5320626; doi:10.1186/s12871-017-0325-3)
Supplement: Additional file 2: — Data of ratio of grey values by β-actin in the western blot. (XLS 19 kb) [file 12871_2017_325_MOESM2_ESM.xls]

## Sheet: Sheet1
group	value of grey	ration of b-actin	mean of ratio	SD
M1	16893.5	0.67616	0.76	0.04
M1	20017.6	0.74636
M1	18982.6	0.75754
M1	17639.5	0.76518
M1	19903.8	0.76581
M1	19274.6	0.83791
M1	18011.6	0.74923
M1	17070.9	0.76419
M3	7002.78	0.28029	0.34	0.03
M3	8605.04	0.32084
M3	7938.05	0.31678
M3	8029.48	0.34831
M3	9263.03	0.3564
M3	8948.83	0.38903
M3	8305.84	0.3455
M3	7946.39	0.35572
C	6568.78	0.26292	0.3	0.02
C	8893.96	0.33161
C	7390.65	0.29494
C	7300.77	0.3167
C	8375.94	0.32227
C	7906.62	0.34372
C	6794.63	0.28264
C	6904.66	0.30909
RI	24103.8	0.96476	0.9	0.05
RI	21713.8	0.80959
RI	22004.1	0.87812
RI	20833	0.90371
RI	22945.8	0.88285
RI	21013.7	0.91352
RI	21025.8	0.87461
RI	20964	0.93847
ACTIN	24984.4	1
ACTIN	26820.5	1
ACTIN	25058.4	1
ACTIN	23052.6	1
ACTIN	25990.5	1
ACTIN	23003.1	1
ACTIN	24040.2	1
ACTIN	22338.6	1
