# Supplementary material for: Magnesium sulphate attenuate remifentanil-induced postoperative hyperalgesia via regulating tyrosine phosphorylation of the NR2B subunit of the NMDA receptor in the spinal cord
Source: BMC Anesthesiol. 2017 Feb 21;17:30. doi: 10.1186/s12871-017-0325-3 (PMC5320626; doi:10.1186/s12871-017-0325-3)
Supplement: Additional file 3: — The PWTL and PWMT tests in the previous model tests from the referred literature (A and B) and the ones after the NMDA antagonists therapy in this study (C and D). (XLS 18 kb) [file 12871_2017_325_MOESM3_ESM.xls]

## Sheet: Sheet1
group	thermal 0	thermal 2h	thermal 6h	thermal 24h	thermal 48h	mechanical 0	mechanical 2h	mechanical 6h	mechanical 24h	mechanical 48h
C	16	16	18	17	18	12	11	13	11	13
C	17	18	16	16	17	14	13	12	13	12
C	15	15	14	16	15	15	15	13	16	14
C	16	17	15	16	18	13	13	12	14	12
C	17	16	15	15	15	14	12	12	13	13
C	18	17	19	18	19	14	15	13	15	12
surgery	18	12	11	10	10	13	8	7	7	8
surgery	17	11	11	9	10	14	8	8	7	7
surgery	17	10	10	9	9	12	7	6	6	8
surgery	16	11	9	10	12	14	7	6	8	7
surgery	15	11	10	9	11	15	8	7	6	7
surgery	19	12	11	8	8	13	9	6	6	7
Remi	18	10	10	8	9	14	6	6	5	6
Remi	17	11	9	8	9	13	7	6	7	6
Remi	18	10	9	8	9	14	7	7	6	6
Remi	16	11	9	8	8	13	6	6	6	7
Remi	15	10	9	8	8	14	8	5	7	7
Remi	19	12	8	7	9	15	6	7	6	7
R+I	16	8	7	6	7	15	5	4	4	6
R+I	18	7	6	5	6	13	5	4	4	5
R+I	17	7	6	5	5	14	5	4	4	6
R+I	16	7	7	6	7	13	6	5	3	6
R+I	17	8	6	7	7	13	4	4	3	4
R+I	18	8	7	6	6	15	5	4	4	4
